# Supplementary material for: Frontal-to-Parietal Theta Interactions Mediate Tactile Decision-Making
Source: Life (Basel). 2026 Feb 28;16(3):390. doi: 10.3390/life16030390 (PMC13028363; doi:10.3390/life16030390)
Supplement: Supplementary file 1 [file life-16-00390-s001.zip]

Archive with 1 entries (1 files):
- life-4098857-supplementary.pdf
